# Supplementary material for: A cellular view of drought adaptation in sugarcane: multi-omics integration reveals a quadruple module network linking water regulation, oxidative defense, cell wall remodeling, and cell cycle regulation
Source: PeerJ. 2026 Jun 17;14:e21396. doi: 10.7717/peerj.21396 (PMC13282945; doi:10.7717/peerj.21396)
Supplement: Supplemental Information 7 [file peerj-14-21396-s007.xls]

## Sheet: Cell viability testing
Time/h	0			0.05			0.1			0.2
	Cell Viability (%)	Error Value	Mean Value	Cell Viability (%)	Error Value	Mean Value	Cell Viability (%)	Error Value	Mean Value	Cell Viability (%)	Error Value	Mean Value
0	94.6	0.832666	95.2667	94.6	0.832666	95.2667	94.6	0.832666	95.2667	94.6	0.832666	95.2667
	95			95			95			95
	96.2			96.2			96.2			96.2
8	91	0.707107	91.5	70	2.94746	70.75	64.3	1.62635	63.15	48	3.53553	45.5
	92			74			62			43
				68.25
16	93.23	0.68821	93.8767	67	1.65227	65.1	58	2.82843	56	19	2.33345	17.35
	93.8			64			54			15.7
	94.6			64.3
24	84.6	2.40416	86.3	60.8	1.63707	62.6	56.8	4.73762	53.45	6.9	3.67696	9.5
	88			64			50.1			12.1
				63
32	88	1.69706	86.8	56.2	0.848528	55.6	49	1.20208	48.15	2.3	0.360624	2.045
	85.6			55			47.3			1.79
40	87.2	1.27279	88.1	54.8	1.76777	53.55	47.6	1.3435	46.65	1.2	0.282843	1.4
	89			52.3			45.7			1.6
48	86	0.51316	86.4333	52.2	5.79828	48.1	46	1.20208	45.15	0.9	0.282843	1.1
	86.3			44			44.3			1.3
	87
56	89.4	0.72111	88.8	44	4.24264	47	40.5	1.41421	39.5	0.7	0.141421	0.6
	89			50			38.5			0.5
	88
64	89.85	0.53929	89.6167	38	4.24264068711928	41	37	1.4142135623731	36	0.45	0.106066	0.375
	90			44			35			0.3
	89
72	91.2	0.565685	91.6	35	2.82843	33	29	1.69706	27.8	0.2	0.0707107	0.15
	92			31			26.6			0.1

## Sheet: MDA
Sample Name		Absorbance Value			MDA in Reaction SolutionC（μmol/L）	MDA Content in Sample (μmol/g FW)
		450nm	532nm	600nm		MDA concentration in reaction solution C (μmol/L)	Average Value	Standard Deviation
CK		0.332	0.118	0.069	0.13013	9.75975	10.1828	0.366888
		0.398	0.142	0.086	0.13832	10.374
		0.374	0.136	0.082	0.13886	10.4145
0.05		0.597	0.16	0.076	0.20748	15.561	14.409	0.999793
		0.579	0.146	0.067	0.18531	13.8983
		0.513	0.141	0.068	0.18357	13.7677
0.1		0.531	0.176	0.094	0.23154	17.3655	17.1633	0.175491
		0.561	0.179	0.095	0.22764	17.073
		0.55	0.178	0.095	0.22735	17.0512
0.2		0.97	0.44	0.337	0.12115	9.08625	9.44975	0.367953
		0.964	0.435	0.331	0.13096	9.822
		0.927	0.416	0.316	0.12588	9.441
PEG Concentration	MDA Content	MDA Content	MDA Content	Mean Value	Error
0%（ck）	9.75975	10.374	10.4145	10.1828	0.299563
0.05	15.561	13.8983	13.7677	14.409	0.816327
0.1	17.3655	17.073	17.0512	17.1633	0.143288
0.2	9.08625	9.822	9.441	9.44975	0.300432

## Sheet: Soluble sugar
Calibration Curve
Sucrose Content（ug）	Absorbance at 620nm
0	0.072
20	0.155
40	0.231
60	0.305
80	0.386
100	0.462
Sample Name		Absorbance Value (620nm)			Soluble sugar mass m(μg) in reaction fluid	Content of soluble sugar in sample (mol/g FW)	Mean Value	Standard Deviation
CK		0.381			78.6154	6.28923	7.37667	0.771895
		0.456			97.8462	7.82769
		0.465			100.154	8.01231
0.05		0.481			104.256	8.34051	8.65	0.261661
		0.495			107.846	8.62769
		0.512			112.205	8.97641
0.1		0.544			120.41	9.63282	9.46667	0.154128
		0.538			118.872	9.50974
		0.526			115.795	9.26359
0.2		0.611			137.59	0.110072	10.7433	0.226029
		0.584			130.667	0.104533
		0.6			134.769	0.107815

## Sheet: Soluble Proteins
Protein Concentration（ug/ml）	Absorbance at 595nm
0	0.395
20	0.474
40	0.581
60	0.68
80	0.758083
100	0.841
Sample Name		Absorbance Value (595nm)			Mass of Soluble Protein in Reaction Solution (μg)	Content of Soluble Protein in Sample (mol/g FW)
						Calculated Value	Mean Value	Standard Deviation
CK		1.167			171.711	1.93175	1.92008	0.0496795
		1.184			175.489	1.97425
		1.136			164.822	1.85425
0.05		0.994			133.267	1.49925	1.44342	0.0431245
		0.952			123.933	1.39425
		0.969			127.711	1.43675
0.1		0.821			94.8222	1.06675	1.05092	0.0335617
		0.796			89.2667	1.00425
		0.827			96.1556	1.08175
0.2		0.508			25.2667	0.28425	0.328417	0.0430278
		0.52			27.9333	0.31425
		0.549			34.3778	0.38675

## Sheet: SOD
Sample Name	Absorbance value			A’	SOD activity（U·g-1）
	560nm			A' = primeval-dark (zero to Peel)	Calculated value	Average
Dark Control	0.073					0.07
	0.073
	0.062
	0.072
Light Control	0.553					0.584
	0.573
	0.584
	0.535
0	0.606			0.536	8.21918	11.5297
	0.586			0.516	11.6438
	0.568			0.498	14.726
0.05	0.518			0.448	23.2877	24.4292
	0.504			0.434	25.6849
	0.512			0.442	24.3151
0.1	0.352			0.282	51.7123	51.1986
	0.373			0.303	48.1164
	0.34			0.27	53.7671
0.2	0.323			0.253	56.6781	62.6142
	0.25			0.18	69.1781
	0.292			0.222	61.9863
PEG concentration	SOD activity	SOD activity	SOD activity	Average	Error
0	8.21918	11.6438	14.726	11.5297	2.65764
5	23.2877	25.6849	24.3151	24.4292	0.982001
10	51.7123	48.1164	53.7671	51.1986	2.33531
20	56.6781	69.1781	61.9863	62.6142	5.12238

## Sheet: POD
Sample Name	Absorbance value				▲A470	POD Activity (U·g⁻¹)
	470nm（0s）	470nm（60s）	470nm（120s）	470nm（180s）
0	0.095	0.122	0.137	0.149	0.054	1800
	0.066	0.1	0.113	0.123	0.057	1900
	0.065	0.09	0.106	0.116	0.051	1700
0.05	0.085	0.11	0.13	0.145	0.06	2000
	0.086	0.117	0.143	0.162	0.076	2533.33
	0.07	0.101	0.128	0.148	0.078	2600
0.1	0.071	0.089	0.101	0.109	0.038	1266.67
	0.079	0.105	0.124	0.136	0.057	1900
	0.08	0.106	0.122	0.133	0.053	1766.67
0.2	0.052	0.063	0.071	0.078	0.026	866.667
	0.058	0.071	0.08	0.087	0.029	966.667
	0.063	0.073	0.081	0.088	0.025	833.333
Peg concentration	POD activity	POD activity	POD activity	Average	Error
0	1800	1700	1900	1800	81.6497
5	2000	2533.33	2600	2377.78	268.512
10	1266.67	1900	1766.67	1644.44	272.619
20	866.667	966.667	833.333	888.889	56.6558

## Sheet: CAT
Sample Name	Absorbance value				▲A240	CAT Activity (U·g⁻¹)
	240nm（0s）	240nm（60s）	240nm（120s）	240nm（180s）		Calculated value	Average
0	1.824	1.782	1.755	1.751	0.073	121.667	117.777777777778
	1.444	1.417	1.397	1.382	0.062	103.333
	1.444	1.408	1.384	1.367	0.077	128.333
0.05	1.788	1.766	1.75	1.737	0.051	85	82.9444
	1.448	1.426	1.409	1.399	0.049	81.6667
	1.4333	1.41	1.395	1.384	0.0493	82.1667
0.1	1.417	1.398	1.39	1.381	0.036	60	63.3333
	1.413	1.394	1.383	1.373	0.04	66.6667
0.2	1.747	1.744	1.741	1.739	0.008	13.3333	17.2222
	1.404	1.398	1.395	1.394	0.01	16.6667
	1.29	1.282	1.279	1.277	0.013	21.6667
Peg concentration	CAT activity	CAT activity	CAT activity	Average	Error
0	121.667	103.333	128.333	117.778	10.5702
5	85	81.6667	82.1667	82.9444	1.46776
10	66.6667	60		63.3333	3.33333
20	13.3333	16.6667	21.6667	17.2222	3.42467
