# Supplementary material for: A cellular view of drought adaptation in sugarcane: multi-omics integration reveals a quadruple module network linking water regulation, oxidative defense, cell wall remodeling, and cell cycle regulation
Source: PeerJ. 2026 Jun 17;14:e21396. doi: 10.7717/peerj.21396 (PMC13282945; doi:10.7717/peerj.21396)
Supplement: Supplemental Information 8 [file peerj-14-21396-s008.xlsx]

## Sheet: Sheet1
1、List of Analysis Software
Analysis	Software	Version	Parameters	Notes
Alignment Analysis	hisat2	2.0.5	Default parameters	Alignment against the reference genome
Quantification Analysis	featureCounts	1.5.0-p3	Default parameters	Gene quantification
Differential Analysis	DESeq2	1.20.0	|log2(FoldChange)| >= 1 & padj < 0.05	Samples with biological replicates
Differential Analysis	edgeR	3.22.5	|log2(FoldChange)| >= 1 & padj < 0.05	Samples without biological replicates
2、R Version and Type Used
R Version	Analysis Content	Function or R Package
R (Version 3.5.0)	Correlation Analysis	cor() function with method=pearson; ggplot2
R (Version 3.5.0)	Box Plot	ggplot2 package
R (Version 3.5.0)	PCA	ggplot2 package
R (Version 3.5.0)	Volcano Plot	ggplot2 package
R (Version 3.5.0)	Cluster Heatmap	ggplot2 package, pheatmap package
R (Version 3.5.0)	Cluster Line Plot	hclust()
R (Version 3.5.0)	Venn Diagram	VennDiagram package
R (Version 3.5.0)	Enrichment Analysis	clusterProfiler package
