# Supplementary material for: A cellular view of drought adaptation in sugarcane: multi-omics integration reveals a quadruple module network linking water regulation, oxidative defense, cell wall remodeling, and cell cycle regulation
Source: PeerJ. 2026 Jun 17;14:e21396. doi: 10.7717/peerj.21396 (PMC13282945; doi:10.7717/peerj.21396)
Supplement: Supplemental Information 10 [file peerj-14-21396-s010.zip]

Archive with 27 entries (26 files):
- Supplementary File for Cell Vitality Fluorescence Images/
- Supplementary File for Cell Vitality Fluorescence Images/0-24 Dark.jpg
- Supplementary File for Cell Vitality Fluorescence Images/0-24h Light.jpg
- Supplementary File for Cell Vitality Fluorescence Images/0-48 Light.jpg
- Supplementary File for Cell Vitality Fluorescence Images/0-48h Dark.jpg
- Supplementary File for Cell Vitality Fluorescence Images/0-72h Dark .jpg
- Supplementary File for Cell Vitality Fluorescence Images/0-72h Light.jpg
- Supplementary File for Cell Vitality Fluorescence Images/10-24h Dark.jpg
- Supplementary File for Cell Vitality Fluorescence Images/10-24h Light.jpg
- Supplementary File for Cell Vitality Fluorescence Images/10-48h Dark.jpg
- Supplementary File for Cell Vitality Fluorescence Images/10-48h Light.jpg
- Supplementary File for Cell Vitality Fluorescence Images/10-72h Dark.jpg
- Supplementary File for Cell Vitality Fluorescence Images/10-72h Light.jpg
- Supplementary File for Cell Vitality Fluorescence Images/20-24h Dark.jpg
- Supplementary File for Cell Vitality Fluorescence Images/20-24h Light.jpg
- Supplementary File for Cell Vitality Fluorescence Images/20-48h  Light.jpg
- Supplementary File for Cell Vitality Fluorescence Images/20-48h Dark.jpg
- Supplementary File for Cell Vitality Fluorescence Images/20-72h Dark.jpg
- Supplementary File for Cell Vitality Fluorescence Images/20-72h Light.jpg
- Supplementary File for Cell Vitality Fluorescence Images/5-24h Dark.jpg
- Supplementary File for Cell Vitality Fluorescence Images/5-24h Light.jpg
- Supplementary File for Cell Vitality Fluorescence Images/5-48h Dark.jpg
- Supplementary File for Cell Vitality Fluorescence Images/5-48h Light.jpg
- Supplementary File for Cell Vitality Fluorescence Images/5-72h Dark.jpg
- Supplementary File for Cell Vitality Fluorescence Images/5-72h Light.jpg
- Supplementary File for Cell Vitality Fluorescence Images/Before the experiment Dark.jpg
- Supplementary File for Cell Vitality Fluorescence Images/Before the experiment Light.jpg
