# Supplementary material for: A cellular view of drought adaptation in sugarcane: multi-omics integration reveals a quadruple module network linking water regulation, oxidative defense, cell wall remodeling, and cell cycle regulation
Source: PeerJ. 2026 Jun 17;14:e21396. doi: 10.7717/peerj.21396 (PMC13282945; doi:10.7717/peerj.21396)
Supplement: Supplemental Information 11 [file peerj-14-21396-s011.zip]

Archive with 9 entries (8 files):
- Supplementary File for Cell Morphology Images/
- Supplementary File for Cell Morphology Images/10-10×.jpg
- Supplementary File for Cell Morphology Images/10-40×.tif
- Supplementary File for Cell Morphology Images/20-10×.jpg
- Supplementary File for Cell Morphology Images/20-40×.tif
- Supplementary File for Cell Morphology Images/5-10×.jpg
- Supplementary File for Cell Morphology Images/5-40×.jpg
- Supplementary File for Cell Morphology Images/ck-10×.jpg
- Supplementary File for Cell Morphology Images/ck-40x.jpg
